# Supplementary material for: Acupuncture treatment vs. cognitive rehabilitation for post-stroke cognitive impairment: A systematic review and meta-analysis of randomized controlled trials
Source: Front Neurol. 2023 Feb 9;14:1035125. doi: 10.3389/fneur.2023.1035125 (PMC9946978; doi:10.3389/fneur.2023.1035125)
Supplement: Supplementary file 4 [file Data_Sheet_4.xlsx]

## Sheet: 偏倚风险评估量表
study		Random sequence generation			Allocation concealment			Blinding of particapants and personel			Blinding of outcome assessors			Incomplete outcome data			Seletive reportinig			Other bias
01-Teng 2018		low rise			unclear rise			high rise			high rise			low rise			unclear risk			low rise
02-Mao 2019		unclear rise			unclear rise			high rise			high rise			low rise			unclear risk			low rise
03-Liu 2013		low rise			unclear rise			high rise			high rise			low rise			unclear risk			low rise
04-Wang 2017		low rise			unclear rise			high rise			high rise			low rise			unclear risk			low rise
05-Niu 2021		low rise			unclear rise			high rise			high rise			low rise			unclear risk			low rise
06-Liao 2016		low rise			unclear rise			high rise			low rise			low rise			unclear risk			low rise
07-Yang 2018		low rise			unclear rise			high rise			high rise			high rise			unclear risk			low rise
08-Wen 2020		low rise			unclear rise			high rise			high rise			low rise			low risk			low rise
09-Jiang 2018		low rise			unclear rise			high rise			high rise			low rise			low risk			low rise
10-Hu 2021		low rise			unclear rise			high rise			high rise			low rise			low risk			low rise
11-Zhang 2020		low rise			unclear rise			high rise			high rise			low rise			unclear risk			low rise
12-Wang 2016		unclear rise			unclear rise			high rise			low rise			low rise			unclear risk			low rise
13-Wang 2017		low rise			unclear rise			high rise			high rise			low rise			unclear risk			low rise
14-Liu 2020		low rise			unclear rise			high rise			high rise			low rise			unclear risk			low rise
15-Xie 2022		low rise			unclear rise			high rise			high rise			low rise			low risk			low rise
16-Yang 2019		unclear rise			unclear rise			high rise			high rise			low rise			unclear risk			low rise
17-Zhuo 2021		low rise			unclear rise			low rise			high rise			high rise			unclear risk			low rise
18-Yang 2017		low rise			unclear rise			high rise			high rise			high rise			low risk			low rise
19-Yao 2019		unclear rise			unclear rise			high rise			high rise			high rise			unclear risk			low rise
20-Wang 2018		unclear rise			unclear rise			high rise			high rise			low rise			unclear risk			low rise
21-Xing 2017		low rise			unclear rise			high rise			low rise			low rise			low risk			low rise
22-Pu 2018		unclear rise			unclear rise			high rise			high rise			low rise			unclear risk			low rise
23-Qian 2018		low rise			unclear rise			high rise			high rise			low rise			unclear risk			low rise
24-Wang 2021		low rise			unclear rise			high rise			high rise			low rise			unclear risk			low rise
25-Song 2020		low rise			unclear rise			high rise			high rise			low rise			unclear risk			low rise
26-Lin 2014		low rise			unclear rise			high rise			high rise			low rise			unclear risk			low rise
27-Zhang 2019		low rise			unclear rise			high rise			high rise			high rise			unclear risk			low rise
28-Zeng 2018		low rise			unclear rise			low rise			high rise			high rise			low risk			low rise
29-Tian 2021		low rise			unclear rise			high rise			high rise			low rise			unclear risk			low rise
30-Li 2018		low rise			unclear rise			low rise			low rise			low rise			unclear risk			low rise
31-Wei 2019		low rise			unclear rise			high rise			high rise			low rise			low risk			low rise
32-Zhang 2021		unclear rise			unclear rise			high rise			high rise			low rise			unclear risk			low rise
33-Zhou 2020		unclear rise			unclear rise			high rise			high rise			low rise			low risk			low rise
35-Du 2019		unclear rise			unclear rise			high rise			high rise			low rise			unclear risk			low rise
36-Chen 2020		unclear rise			unclear rise			high rise			high rise			low rise			unclear risk			low rise
37-Xiong J 2020		low rise			unclear rise			low rise			low rise			high rise			low rise			low rise
38-Jiang C 2016		low rise			unclear rise			high rise			low rise			high rise			low rise			low rise

## Sheet: MMSE
Study-Author		Experimental Group					Control Group
		EbMean	Ebsd	Efmean	Efsd	nE	CbMean	Cbsd	Cfmean	Cfsd	nC
01-Teng 2018		17.35	3.46	25.28	4.33	55	17.38	3.25	22.36	4.12	55
03-Liu 2013		4.76	0.97	19.84	1.25	25	4.72	0.89	13.52	1.01	25
04-Wang 2017		13.6	4.06	24.5	3.48	30	11.83	2.37	22.8	2.9	30
05-Niu 2021		16.68	3.71	29.35	3.13	75	16.97	4.03	22.12	5.74	75
07-Yang 2018		13.56	2.44	20.44	2.65	34	12.82	2.59	16.58	2.05	33
08-Wen 2020		20.5	2.03	26	3.07	30	20.33	2.06	23.7	3.29	30
13- Wang 2017		14.53	5.19	23.65	4.75	40	14.6	5.19	20.68	5.06	40
14-Liu 2020		12.36	3.14	21.04	2.11	56	13.49	2.83	17.78	3.25	56
15-Xie 2022		16.37	2.51	23.14	3.51	47	16.45	2.88	19.28	3.06	47
16-Yang 2019		16.63	3.34	20.19	4.02	40	16.54	3.24	17.89	3.57	40
18-Yang 2017		16.5	4.16	20.62	4.37	47	16.86	4.24	18.78	4.42	47
20-Wang 2018		14.63	1.28	27.31	5.49	50	14.75	1.31	18.19	2.14	50
22-Piao 2018		20.19	2.47	24.47	2.22	53	20.21	2.52	20.8	2.36	53
23-Qian 2018		18.26	3.16	25.09	2.9	35	17.83	3.27	21.23	3.2	35
24-Wang 2021		15.72	4.26	20.54	3.86	40	14.68	3.94	17.06	3.25	40
27-Zhang 2019		14.67	2.56	23.49	4.42	28	15.22	2.14	20.92	6.05	30
28-Zeng 2018		41.47	9.61	69.6	11.23	34	42.62	8.72	58.2	9.45	35
29-Tian 2021		14.36	0.57	22.34	2.17	25	14.37	0.55	19.07	1.65	25
30-Li 2018		20.24	2.77	24.53	2.24	60	20.31	2.91	20.93	1.88	60
32-Zhang 2021		20.13	3.26	25.47	3.25	50	20.22	4.12	23.42	3.45	50
33-Zhou 2020		12.56	2.24	25.18	4.89	30	12.7	2.25	19.67	3.37	30
34-Chen 2020		17.62	2.15	28.09	3.22	48	17.95	2.28	20.16	2.97	48
35-Du 2019		20.15	2.15	28.75	2.11	30	20.27	2.71	24.87	2.04	30
37-Xiong J 2020		16.43	4.45	21.96	3.89	35	17.03	3.78	21.18	3.67	35
38-Jiang C 2016		18.31	4.45	23.52	3.83	52	18.22	4.12	21.06	3.78	51

## Sheet: MOCA
Study-Year		EbMean	Ebsd	Efmean	Efsd	nE	CbMean	Cbsd	Cfmean	Cfsd	nC
02-Mao 2019		16.78	3.02	27.08	3.62	39	17.14	2.78	20.76	3.17	39
05-Niu 2021		15.62	2.75	26.92	3.65	75	15.98	5.25	21.98	4.61	75
7-Yang 2018		13.12	1.65	17.03	1.75	34	12.48	1.54	15.06	1.58	33
10-Hu 2021		14.45	3.76	21.54	5.98	63	14.31	3.89	18.76	5.32	63
11-Zhang 2020		17.37	2.08	26.07	1.74	30	17.77	2.62	22.93	2.15	30
14-Liu 2020		14.22	1.49	18.05	0.76	56	13.7	1.66	16.58	1.72	56
15-Xie 2022		12.02	3.45	24.18	1.75	47	12.57	3.64	20.25	2.18	47
17-Zhuo 2021		15.95	3.76	21.1	3.54	20	15.36	3.69	18.68	3.14	22
19-Yao 2019		15.48	5.32	20.01	4.98	40	15.26	6.03	18.42	3.87	38
20-Wang 2018		15.24	1.91	26.88	5.34	50	15.35	1.89	22.43	4.12	50
24-Wang 2021		14.32	2.65	18.13	2.07	40	13.48	2.76	16.52	2.14	40
25-Song 2020		15.5	5.6	21.4	5.8	35	14.2	4.9	18.6	5.2	35
26-Lin 2014		14.99	6.53	20.93	7.8	30	14.96	6.55	18.51	7.68	29
31-Wei 2019		11.27	5.38	18.57	6.38	30	11.28	5.41	15.18	5.5	30
33-Zhou 2020		11.76	2.65	24.07	4.58	30	11.71	2.56	20.2	3.68	30
35-Du 2019		19.67	2.67	28.56	2.12	30	19.87	2.75	23.94	2.03	30
36-Chen 2020		14.15	1.51	21.87	2.34	30	13.59	1.08	16.76	2.12	30
38-Jiang C 2016		15.02	5.98	20.04	5.68	52	15.25	5.38	18.02	4.97	51

## Sheet: LOTCA
Study-Author		Experimental Group					Control Group
		EbMean	Ebsd	Efmean	Efsd	nE	CbMean	Cbsd	Cfmean	Cfsd	nC
01-Teng 2018		55.44	6.26	74	7.19	55	55.1	6.22	68.09	6.94	55
06-Liao 2016		54.41	9.87	70.41	5.87	30	53.91	9.77	67.93	7.65	30
09-Jiang 2018		63.93	6.8	93.14	8.24	40	62.48	5.98	82.11	6.65	40
12-Wang 2016		59.1	4.1	81.3	6.69	20	59.85	5.43	72.6	6.24	20
21-Xing 2017		60.03	4.95	86.03	4.77	30	60.17	5.37	71.28	4.89	26
37-Xiong J 2020		46.22	3.19	78.6	6.52	35	45.8	3.16	64.58	6.47	35

## Sheet: MBI
Study-Author		Experimental Group					Control Group
		EbMean	Ebsd	Efmean	Efsd	nE	CbMean	Cbsd	Cfmean	Cfsd	nC
02-Mao 2019		35.76	4.49	74.08	5.62	39	34.86	5.08	58.76	6.12	39
04-Wang 2017		35.8	3.2	40.5	2.81	30	34.46	3.01	38.76	3.5	30
05-Niu 2021		32.99	9.34	65.76	11.22	75	32.96	0.41	42.62	10.43	75
06-Liao 2016		34.32	5.73	79.31	6.67	30	33.24	5.61	75.45	6.75	30
08-Wen 2020		31.83	5.83	41.82	5.35	30	31.63	4.02	36.23	3.9	30
09-Jiang 2018		29.17	4.89	57.81	7.94	40	28.68	3.87	52.82	5.06	40
12-Wang 2016		31.55	11.66	55.15	14.66	20	30.45	12.55	47.2	13.54	20
16-Yang 2019		36.73	6.45	70.67	8.54	40	36.79	6.43	57.63	7.59	40
18-Yang 2017		42.34	9.45	61.62	10.33	47	41.57	9.49	53.79	10.15	47
20-Wang 2018		42.12	6.98	70.35	10.1	50	41.67	6.23	59.25	8.66	50
21-Xing 2017		31.74	4.27	60.03	7.01	30	31.75	5.38	47.17	6.99	30
24-Wang 2021		20.68	5.93	63.27	8.32	40	21.43	6.09	54.92	7.74	40
25-Song 2020		37.1	18.8	68.4	20.6	35	35.5	19.7	56.7	25.1	35
27-Zhang 2019		42.47	9.61	58.47	9.61	28	41.47	9.61	56.47	9.61	30
28-Zeng 2018		16.67	2.56	21.73	1.95	34	15.42	2.14	18.84	2.79	35
34-Chen 2020		63.09	7.24	75.92	7.39	48	63.55	7.69	67.85	7.24	48
36-Chen 2020		35.24	7.23	69.63	12.35	30	36.83	6.54	61.24	10.67	30

## Sheet: FIM
Study-Author		Experimental Group					Control Group
		EbMean	Ebsd	Efmean	Efsd	nE	CbMean	Cbsd	Cfmean	Cfsd	nC
19-Yao 2019		61.23	6.64	88.72	5.36	40	60.95	5.87	81.64	6.74	38
32-Zhang 2021		88.46	5.32	108.47	6.23	50	59.04	5.74	103.25	6.04	50
38-Jiang C 2016		60.92	5.34	84.96	4.93	52	60.84	5.87	80.71	5.39	51

## Sheet: adverse reactions
Study-Author		Experimental		Control
		Events	Total	Events	Total
07-Yang 2018		3	34	0	34
19-Yao 2019		3	40	0	38
